# Supplementary material for: Impact of Patient-Specific Hip Joint Geometry on the Morphology of Acetabular Fractures
Source: J Clin Med. 2024 Dec 2;13(23):7332. doi: 10.3390/jcm13237332 (PMC11642643; doi:10.3390/jcm13237332)
Supplement: Supplementary file 1 [file jcm-13-07332-s001.zip]

Archive with 1 entries (1 files):
- jcm-3133021-supplementary.pdf
